# Supplementary material for: Long non-coding RNA NORAD/miR-224-3p/MTDH axis contributes to CDDP resistance of esophageal squamous cell carcinoma by promoting nuclear accumulation of β-catenin
Source: Mol Cancer. 2021 Dec 10;20:162. doi: 10.1186/s12943-021-01455-y (PMC8662861; doi:10.1186/s12943-021-01455-y)
Supplement: Supplementary file 1 — Additional file 1: Table S1. Primer sequences for qRT-PCR. Table S2. Primer sequences for qRT-PCR. Table S3. The sequences of shRNA for NORAD. Table S4. Sequences of miR-224-3p mimic and inhibitor. [file 12943_2021_1455_MOESM1_ESM.zip › Table S5.xlsx]

## Sheet: Sheet2
miRWALK	miRmap	microT	TargetScan
A1CF	ABCE1	ABCC5	A1CF
A2ML1	ABHD13	ABCD4	AADACL3
A4GALT	ABHD3	ABCE1	AADACL4
A4GNT	ABI1	ABHD13	AAGAB
AAAS	ABI2	ABI1	AAK1
AADAC	ABL2	ABI2	AAR2
AADACL3	ACAD9	ABI3BP	AASS
AADAT	ACAP2	ACADSB	ABAT
AAGAB	ACAT2	ACAP2	ABCA6
AAK1	ACER3	ACBD5	ABCB11
AAMDC	ACSL3	ACER3	ABCB4
AAMP	ACVR1C	ACSL3	ABCB5
AANAT	ACVR2A	ACSL4	ABCB7
AAR2	ACYP1	ACSM2A	ABCC4
AARS2	ADAM22	ACSM2B	ABCC6
AASDH	ADAR	ACTR2	ABCC9
AASDHPPT	ADGRG6	ADAM17	ABCD2
AASS	ADH6	ADAM22	ABCD3
AATF	ADM2	ADAMTS6	ABCD4
AATK	ADNP	ADCY9	ABCE1
ABAT	AEBP2	ADGRG6	ABCG2
ABCA1	AEN	ADH6	ABCG8
ABCA10	AFDN	ADIPOR1	ABHD12B
ABCA12	AGO4	ADM2	ABHD13
ABCA13	AHR	ADNP	ABHD15
ABCA2	AK4	AFDN	ABHD2
ABCA3	ALG6	AFG1L	ABHD3
ABCA4	ALS2	AGGF1	ABHD5
ABCA5	AMACR	AGK	ABI1
ABCA6	AMMECR1	AGO1	ABI2
ABCA7	AMMECR1L	AGO4	ABI3BP
ABCA8	ANGPT1	AHCYL1	ABL2
ABCA9	ANKFY1	AHR	ABLIM1
ABCB1	ANKRD27	AKAP1	ABLIM3
ABCB11	ANTXR2	AKAP2	ABT1
ABCB4	ANXA5	AKIRIN1	ACAD9
ABCB5	AP3S2	ALDH1L2	ACADL
ABCB6	APPBP2	ALDH5A1	ACADSB
ABCB8	ARF4	ALG10	ACAP2
ABCB9	ARFGEF3	ALG9	ACAT2
ABCC1	ARFIP1	AMACR	ACBD5
ABCC10	ARHGAP29	AMER1	ACBD7
ABCC11	ARHGAP5	AMMECR1	ACER2
ABCC12	ARID4B	AMMECR1L	ACER3
ABCC2	ARID5B	ANGPT1	ACHE
ABCC3	ARL15	ANKFY1	ACKR2
ABCC4	ARMC10	ANKRD17	ACOT2
ABCC6	ARMCX1	ANKRD28	ACOT9
ABCC8	ARMCX2	ANKRD49	ACPL2
ABCC9	ARMCX3	ANLN	ACRV1
ABCD1	ARPC5	ANO6	ACSBG1
ABCD3	ARRDC4	AP3B1	ACSF2
ABCE1	ARSJ	AP3M2	ACSL3
ABCF1	ASB8	APBB2	ACSL4
ABCF2	ATAD1	APC	ACSM2A
ABCF2-H2BE1	ATAD2B	API5	ACSM2B
ABCG1	ATE1	APPBP2	ACSM5
ABCG2	ATF2	ARFGEF2	ACSS3
ABCG4	ATF6	ARFGEF3	ACTN2
ABCG5	ATG5	ARHGAP12	ACTR10
ABCG8	ATL3	ARHGAP20	ACTR1A
ABHD1	ATP11A	ARHGAP26	ACTR2
ABHD12	ATP1B1	ARHGAP28	ACTR3B
ABHD12B	ATP6V1C1	ARHGAP29	ACVR2A
ABHD13	ATP6V1D	ARHGAP32	ACVR2B
ABHD14A	ATRN	ARHGAP5	ACYP2
ABHD14B	ATRX	ARHGEF12	ADAL
ABHD15	ATXN1L	ARHGEF35	ADAM11
ABHD16A	ATXN7	ARID4A	ADAM12
ABHD17A	B3GALNT2	ARID4B	ADAM17
ABHD17B	BANF1	ARID5B	ADAM21
ABHD18	BARD1	ARIH1	ADAM22
ABHD2	BAZ2A	ARL5A	ADAM33
ABHD3	BAZ2B	ARL8A	ADAM7
ABHD4	BCDIN3D	ARL8B	ADAMTS15
ABHD5	BCKDHB	ARMCX1	ADAMTS17
ABHD6	BCL11A	ARMCX2	ADAMTS4
ABI1	BCLAF1	ARPC5	ADAMTS5
ABI2	BEND3	ARPP19	ADAMTS9
ABI3	BEND4	ARSJ	ADAR
ABI3BP	BEND7	ASAP1	ADAT1
ABL1	BHLHB9	ASB8	ADCYAP1
ABL2	BLM	ASH2L	ADCYAP1R1
ABLIM1	BMPR2	ASXL2	ADD2
ABLIM2	BRI3BP	ATAD2B	ADH6
ABLIM3	BRIP1	ATE1	ADH7
ABO	BRWD1	ATF2	ADI1
ABR	BTBD1	ATF6	ADIPOR1
ABRAXAS1	BTBD9	ATG2B	ADM2
ABRAXAS2	BUB1B	ATG5	ADNP
ABT1	BVES	ATL3	ADO
ABTB1	BZW2	ATP11A	ADORA1
ABTB2	C11orf45	ATP1B1	ADORA3
ACAA1	C11orf58	ATP2B4	ADSSL1
ACACA	C12orf66	ATP6V1C1	AEBP2
ACAD10	C12orf73	ATRN	AEN
ACAD8	C15orf38-AP3S2	ATRX	AFAP1
ACADL	C15orf40	ATXN1	AFF2
ACADS	C1D	ATXN1L	AFF3
ACADVL	C1GALT1	ATXN3	AFF4
ACAN	C1orf198	ATXN7	AFTPH
ACAP1	C1QTNF3-AMACR	AZIN1	AGAP1
ACAP2	C21orf91	BACH2	AGAP2
ACAP3	C22orf39	BARD1	AGBL3
ACAT1	C6orf120	BAZ2A	AGFG1
ACAT2	CACNA2D1	BAZ2B	AGGF1
ACBD3	CADM2	BBX	AGK
ACBD4	CAMK2N1	BCAR3	AGMAT
ACBD5	CAMTA1	BCAT1	AGO1
ACBD6	CAND1	BCL11B	AGO3
ACCS	CAPZA2	BCL2	AGO4
ACCSL	CARD8	BCL2L2	AGPAT4
ACE2	CASD1	BCLAF1	AGPS
ACER2	CASP3	BEND3	AGTPBP1
ACER3	CBLB	BEND4	AGTRAP
ACHE	CCDC169	BICRAL	AGXT2
ACIN1	CCDC186	BMF	AHCYL1
ACKR1	CCDC50	BMP2K	AHCYL2
ACKR2	CCDC88A	BMPR2	AHR
ACKR4	CCDC89	BRI3BP	AHSA2
ACLY	CCNJL	BRPF3	AHSG
ACMSD	CCP110	BRWD1	AIDA
ACO1	CCSER2	BRWD3	AIFM2
ACOD1	CD274	BTBD7	AIG1
ACOT1	CD80	BVES	AJAP1
ACOT12	CDADC1	BZW1	AJUBA
ACOT13	CDC14B	C11orf45	AK3
ACOT2	CDC42SE1	C11orf58	AK4
ACOT6	CDC7	C12orf66	AK7
ACOT7	CDS2	C16orf72	AK9
ACOT8	CECR2	C17orf51	AKAP1
ACOT9	CELF2	C18orf25	AKAP10
ACOX1	CENPI	C18orf54	AKAP12
ACOX3	CEP41	C1D	AKAP5
ACOXL	CEP85	C1GALT1	AKAP6
ACP2	CHIC1	C1orf198	AKAP7
ACP5	CHMP3	C1orf52	AKAP9
ACP6	CHRNA5	C1QTNF3-AMACR	AKIRIN1
ACP7	CHSY1	C21orf91	AKNA
ACRV1	CKAP2L	C22orf42	AKR1B1
ACSBG1	CLDND1	C3orf70	AKR1C2
ACSBG2	CLK1	C5orf30	AKR1C4
ACSF3	CLK4	C5orf51	AKR7A2
ACSL1	CLOCK	C6orf120	AKT3
ACSL3	CMPK1	C6orf62	AKTIP
ACSL4	CMTM3	CACUL1	ALAD
ACSL5	CMTM4	CADM1	ALCAM
ACSL6	CNOT4	CADM2	ALDH1B1
ACSM1	CNOT6L	CALCOCO2	ALDH1L2
ACSM2A	COL12A1	CAMK2N1	ALDH3A2
ACSM2B	COL21A1	CAMK4	ALDH7A1
ACSM3	COL25A1	CAMKK2	ALG10
ACSM4	COL5A2	CAND1	ALG10B
ACSM5	COMMD6	CANX	ALG13
ACSM6	COPS3	CAPRIN2	ALG6
ACTA1	CPD	CARD8	ALG9
ACTA2	CPSF7	CASK	ALKBH8
ACTC1	CRBN	CASP3	ALOX5
ACTG1	CREBRF	CCDC170	ALPK3
ACTG2	CRK	CCDC50	ALS2
ACTL6A	CROT	CCDC88A	ALS2CR11
ACTL6B	CSDE1	CCDC89	ALS2CR12
ACTL7A	CSNK1A1	CCND1	ALX1
ACTL8	CSNK1G1	CCP110	AMACR
ACTN3	CSNK2A1	CCSER2	AMER1
ACTN4	CSNK2A2	CD109	AMER2
ACTR10	CSTF2T	CD274	AMER3
ACTR1B	CTBP1	CD47	AMMECR1
ACTR2	CTSC	CDADC1	AMMECR1L
ACTR3	CTTNBP2NL	CDC14B	AMOTL1
ACTR3B	CUL1	CDC40	AMOTL2
ACTR3C	CWC27	CDC42BPA	ANAPC13
ACTR8	CXCL12	CDC42EP3	ANGEL2
ACTRT1	CXCL6	CDC7	ANGPT1
ACTRT3	CXXC4	CDH11	ANGPT2
ACVR1	CYB561A3	CDH13	ANGPTL5
ACVR1B	CYB5B	CDK17	ANK3
ACVR1C	CYLD	CDK5R1	ANKDD1B
ACVR2B	CYP27C1	CDK6	ANKEF1
ACVRL1	CYP2U1	CDKN1B	ANKFY1
ACY1	CYR61	CDS2	ANKIB1
ACY3	DCAF17	CDV3	ANKRD13C
ADA	DCK	CEBPA	ANKRD17
ADA2	DCUN1D3	CECR2	ANKRD20A1
ADAD2	DDIT4L	CELF2	ANKRD20A2
ADAM10	DDX20	CENPI	ANKRD20A3
ADAM11	DEK	CEP170	ANKRD20A4
ADAM12	DENND1B	CEP350	ANKRD22
ADAM15	DENND2C	CEP41	ANKRD27
ADAM19	DENND4C	CEP85L	ANKRD28
ADAM2	DGKD	CERS6	ANKRD32
ADAM20	DGKH	CFAP97	ANKRD34C
ADAM21	DHFR	CGGBP1	ANKRD37
ADAM22	DIMT1	CHIC1	ANKRD45
ADAM23	DIP2A	CHMP2B	ANKRD49
ADAM28	DIXDC1	CHMP3	ANKRD50
ADAM29	DKC1	CHORDC1	ANO1
ADAM30	DLG1	CHST9	ANO6
ADAM32	DMD	CHSY1	ANTXR2
ADAM33	DNAJA1	CKAP2L	ANXA4
ADAM7	DNAJB6	CLDND1	ANXA5
ADAM8	DNAJC19	CLEC2D	ANXA7
ADAM9	DNAJC25	CLIC4	AOX1
ADAMDEC1	DNM3	CLK4	AP1AR
ADAMTS1	DOCK4	CLOCK	AP1M1
ADAMTS12	DOCK5	CMPK1	AP1S3
ADAMTS13	DOCK7	CMTM4	AP3B1
ADAMTS15	DPH6	CMTR2	AP3M2
ADAMTS17	DPYSL2	CNOT6L	AP3S2
ADAMTS18	DSG1	CNTN1	AP5M1
ADAMTS19	DUSP16	COBLL1	APAF1
ADAMTS2	DUSP4	COL11A1	APBB2
ADAMTS20	DUSP6	COL12A1	APCDD1L
ADAMTS3	DYRK1A	COL1A2	APH1A
ADAMTS4	E2F3	COL25A1	APLNR
ADAMTS5	EDAR	COL5A2	APOBEC1
ADAMTS6	EDNRA	COL8A1	APOBEC2
ADAMTS7	EEA1	COMMD6	APOL4
ADAMTS8	EFCAB14	CORO1C	APOL6
ADAMTS9	EGR3	CPD	APOOL
ADAMTSL2	EID1	CPEB2	APP
ADAMTSL4	EIF2A	CPEB3	APPBP2
ADAP2	EIF2S1	CPEB4	AQP1
ADAR	EIF4E	CPM	AQP12A
ADARB1	EIF4EBP2	CPNE3	AQP12B
ADAT1	ELAVL1	CPSF6	AQP2
ADAT2	ELOVL2	CPSF7	AQP4
ADAT3	ELP1	CREB5	AQP9
ADCK1	EMB	CREBRF	AR
ADCK2	EMC3	CREBZF	ARAP3
ADCK5	EMP2	CRIM1	ARCN1
ADCY2	ENAH	CRK	ARF3
ADCY3	ENTPD4	CSDE1	ARFGEF2
ADCY4	EPB41L4B	CSF2RB	ARGFX
ADCY5	EPHA4	CSNK1A1	ARGLU1
ADCY6	EPSTI1	CSNK1G3	ARHGAP11A
ADCY7	ERCC4	CSRNP2	ARHGAP20
ADCY9	EREG	CSRNP3	ARHGAP24
ADCYAP1R1	ESCO1	CSTF2T	ARHGAP26
ADD2	ETV1	CTDSP2	ARHGAP28
ADGB	EXOC4	CTDSPL2	ARHGAP29
ADGRA1	EXOC5	CTSC	ARHGAP31
ADGRA3	EXOC6	CTTNBP2NL	ARHGAP32
ADGRB1	EXPH5	CUL1	ARHGAP35
ADGRB2	FAHD1	CUL2	ARHGAP5
ADGRD2	FAM120C	CWC27	ARHGEF12
ADGRE2	FAM122B	CXCL12	ARHGEF2
ADGRE5	FAM13A	CXCL6	ARHGEF35
ADGRF1	FAM172A	CXXC4	ARHGEF5
ADGRF2	FAM174B	CYB5B	ARHGEF6
ADGRF3	FAM180A	CYLD	ARHGEF9
ADGRF4	FAM46A	CYP2U1	ARID1B
ADGRF5	FAM69A	CYR61	ARID2
ADGRG3	FAM91A1	DACH1	ARID3B
ADGRG4	FANCF	DAZAP2	ARID4B
ADGRG5	FBN1	DCK	ARID5B
ADGRG7	FBXO28	DCP2	ARIH1
ADGRL2	FBXO4	DCUN1D1	ARL10
ADGRL3	FBXO8	DCUN1D3	ARL11
ADGRL4	FEM1C	DDHD2	ARL14EP
ADGRV1	FGD6	DDX10	ARL15
ADH1C	FGF2	DDX18	ARL3
ADH4	FGFR1OP	DDX20	ARL4A
ADH5	FKBP14	DDX42	ARL5A
ADH6	FLRT3	DDX58	ARL5B
ADH7	FMN1	DDX6	ARL6IP1
ADHFE1	FMNL3	DEK	ARL8A
ADIG	FMR1	DENND2C	ARL8B
ADIPOR1	FOPNL	DEPTOR	ARMC10
ADIPOR2	FOXA1	DHFR	ARMCX1
ADM5	FOXG1	DHX35	ARMCX2
ADNP	FOXP2	DHX40	ARMCX4
ADNP2	FRMD6	DICER1	ARNT2
ADO	FUCA2	DIMT1	ARNTL2
ADORA2A	FUS	DIP2A	ARPC5
ADORA2B	FUT8	DLG1	ARRDC3
ADORA3	FZD3	DLGAP1	ARSB
ADPGK	FZD4	DMD	ARSE
ADPRH	FZD7	DNAJB14	ARSJ
ADPRHL1	G0S2	DNAJB4	ARSK
ADPRM	GABPB2	DNAJC18	ARV1
ADRA1A	GALNT7	DNAJC19	ASAH2
ADRA1B	GCLC	DNM3	ASAH2B
ADRA1D	GCNT1	DNTTIP2	ASAP3
ADRB1	GCSAM	DOCK4	ASB11
ADTRP	GDAP1	DOCK5	ASB15
AEBP2	GGA3	DOCK7	ASB4
AEN	GIGYF2	DOCK9	ASB8
AFAP1	GJB2	DOK6	ASCC1
AFAP1L1	GJC3	DPP8	ASCL1
AFAP1L2	GK5	DSG1	ASF1A
AFDN	GLI3	DTNA	ASH2L
AFF1	GLRB	DUSP4	ASPN
AFF2	GLRX5	DYRK1A	ASTN1
AFF3	GLS	DYRK2	ASTN2
AFF4	GNAQ	E2F3	ASXL2
AFG1L	GOLGA1	EBF3	ASXL3
AFG3L2	GPAM	EDAR	ATAD2B
AFM	GPANK1	EDNRA	ATF1
AFP	GPATCH2	EEA1	ATF2
AFTPH	GPATCH2L	EFCAB14	ATF6
AGAP1	GPBP1	EFNA5	ATF7IP
AGAP11	GPC4	EFNB1	ATG12
AGAP2	GPCPD1	EGLN1	ATG2B
AGBL1	GPKOW	EHBP1	ATG5
AGBL3	GRB10	EIF2A	ATIC
AGBL4	GTF2A1	EIF2AK2	ATL3
AGBL5	H2AFV	EIF2AK3	ATMIN
AGER	H3F3A	EIF2S1	ATOH1
AGFG1	H6PD	EIF4E	ATOH8
AGFG2	HAUS6	EIF4EBP2	ATOX1
AGGF1	HBS1L	EIF4H	ATP11A
AGK	HDAC4	ELAVL1	ATP11B
AGL	HECW2	ELF2	ATP1B1
AGMO	HERC4	ELK1	ATP2A2
AGO1	HMGB1	ELK3	ATP2B1
AGO2	HMGB3	ELK4	ATP2B4
AGO3	HMGN5	ELOVL2	ATP5E
AGO4	HNRNPA3	ELOVL7	ATP5F1
AGPAT3	HNRNPLL	EMB	ATP5G1
AGPAT4	HNRNPM	EMP2	ATP5G3
AGPAT5	HNRNPU	ENTPD4	ATP5J2-PTCD1
AGPS	HNRNPUL2	EPB41L1	ATP6AP2
AGR2	HOMER1	EPHA7	ATP6V0E1
AGRN	HRK	EPM2AIP1	ATP6V1C1
AGTR1	HSDL1	EPSTI1	ATP6V1C2
AHCTF1	HSDL2	ERC1	ATP6V1D
AHCYL2	HSPA14	ERCC4	ATP6V1G1
AHDC1	HSPH1	EREG	ATP8A1
AHI1	ICE2	ESCO1	ATP9A
AHNAK	IDH3A	ETV1	ATPAF1
AHR	IER2	EVI5	ATRN
AHRR	IFI44L	EWSR1	ATRNL1
AHSA1	IFT80	EXOC5	ATRX
AHSG	IGF2BP1	EXPH5	ATXN1
AIDA	IKZF1	FAHD1	ATXN1L
AIF1L	IKZF3	FAM111A	ATXN2
AIFM1	IL13RA1	FAM114A1	ATXN3
AIFM2	IL6ST	FAM120C	ATXN7
AIG1	ING5	FAM122B	AURKA
AIM2	IPO9	FAM161A	AUTS2
AIMP1	IRAK4	FAM169A	AVL9
AIMP2	ITGA1	FAM172A	AWAT2
AIP	ITGA2	FAM180A	AZI2
AIPL1	ITGA4	FAM19A5	AZIN1
AIRE	JADE1	FAM53C	B3GALNT2
AJAP1	JAK1	FAM57A	B3GALT1
AK2	JAZF1	FAM76B	B3GALT2
AK3	JCAD	FAM84B	B3GALT5
AK4	JMY	FAM91A1	B3GALTL
AK8	JOSD1	FANCF	B3GNT1
AK9	JUN	FAT3	B4GALT6
AKAIN1	KAT6B	FBN1	BACE1
AKAP11	KBTBD8	FBN2	BACE2
AKAP12	KCNA1	FBXL12	BACH2
AKAP3	KCTD12	FBXO25	BAG2
AKAP4	KHNYN	FBXO28	BAIAP2L1
AKAP5	KIAA0355	FBXO8	BAIAP3
AKAP6	KIAA1024	FEM1B	BANF1
AKAP8	KIF21A	FEM1C	BARD1
AKAP8L	KIF23	FERMT2	BAZ2A
AKAP9	KIRREL1	FGD4	BAZ2B
AKIP1	KIT	FGD6	BBX
AKIRIN1	KITLG	FGF13	BCAR1
AKNA	KLHL15	FGFR1OP	BCAR3
AKNAD1	KLHL24	FIGN	BCAT1
AKR1B1	KLHL29	FLRT2	BCDIN3D
AKR1B10	KLHL3	FLRT3	BCKDHB
AKR1B15	KLHL42	FMN1	BCL2
AKR1C1	KPNA4	FMNL3	BCL2L1
AKR1C2	KPNA5	FMR1	BCL2L13
AKR1C3	LARP1B	FNBP1L	BCL2L2
AKR1D1	LARP4	FNDC3A	BCLAF1
AKR1E2	LARS2	FNDC3B	BCR
AKR7A2	LAT2	FNIP2	BDKRB2
AKR7A3	LBR	FOPNL	BEND4
AKT1	LGALS8	FOSL2	BEND6
AKT2	LIMD1	FOXA1	BEST1
AKT3	LIMS1	FOXC1	BEST3
AKTIP	LIN28A	FOXG1	BET1
ALAS1	LIN7A	FOXN2	BHLHB9
ALDH1A2	LIN9	FOXP1	BHLHE22
ALDH1B1	LITAF	FRMD6	BID
ALDH1L1	LMBR1	FRS2	BIRC3
ALDH1L2	LMO3	FUT4	BLM
ALDH2	LMO7	FUT8	BLVRA
ALDH3A1	LMTK2	FYTTD1	BMF
ALDH3B1	LNX2	FZD3	BMP10
ALDH3B2	LONRF2	FZD4	BMP2
ALDH4A1	LPAR1	FZD7	BMP2K
ALDH5A1	LRCH2	G0S2	BMP3
ALDH6A1	LRIG3	G2E3	BMP5
ALDH7A1	LRRC8C	G3BP1	BMP6
ALDH8A1	LSM11	GAB2	BMP8B
ALDOB	LSM5	GABPB2	BMPER
ALDOC	LTBP1	GALNT4	BMPR1A
ALG1	LZIC	GALNT7	BMPR2
ALG11	MAFB	GAN	BNC2
ALG13	MAN1A2	GATAD2B	BOD1L2
ALG14	MANEA	GCNT1	BOK
ALG2	MAP2K3	GCSAM	BPTF
ALG3	MAP3K1	GDA	BRAP
ALG6	MAPKAPK3	GDF6	BRCA1
ALG8	MAPRE1	GEM	BRD9
ALG9	MAST4	GEN1	BRI3BP
ALK	MATN3	GFRA1	BRIP1
ALKBH4	MATR3	GIGYF2	BRPF3
ALKBH6	MBNL1	GJB2	BRWD1
ALMS1	MBNL2	GJC3	BRWD3
ALOX12	MBNL3	GK5	BTBD9
ALOX12B	MBTD1	GLI3	BTC
ALOX15	MCM3AP	GLRB	BTD
ALOX15B	MCMBP	GLRX5	BTG1
ALOX5AP	MCU	GMFB	BTLA
ALPK2	MDC1	GNAQ	BTNL9
ALPK3	MED13	GNPDA2	BUB1
ALPL	MED4	GOLGA1	BVES
ALS2	MEF2C	GOLGA7	BYSL
ALS2CL	MELK	GPALPP1	BZW1
ALX1	METTL13	GPATCH2L	BZW2
ALX3	METTL8	GPC4	C10orf11
ALX4	MFSD6	GPCPD1	C10orf118
ALYREF	MGAT4A	GPKOW	C10orf12
AMACR	MGME1	GPM6B	C10orf131
AMBRA1	MICU1	GPR180	C10orf137
AMD1	MIPOL1	GRM5	C10orf54
AMDHD2	MIS18BP1	GSK3B	C10orf76
AMER1	MITF	GTPBP10	C11orf30
AMER2	MKL1	GXYLT1	C11orf45
AMER3	MLLT11	H3F3A	C11orf48
AMFR	MMP16	HBP1	C11orf54
AMH	MON2	HDAC1	C11orf57
AMIGO1	MPC2	HECW2	C11orf58
AMIGO3	MPPED2	HERC1	C11orf87
AMMECR1	MRE11	HFE	C12orf23
AMMECR1L	MRPL13	HIPK1	C12orf29
AMOT	MRPL19	HIPK3	C12orf4
AMOTL1	MRPL22	HIVEP2	C12orf49
AMPD1	MRPL30	HLF	C12orf5
AMPD2	MRPL47	HMG20A	C12orf61
AMPD3	MRPS10	HMGB1	C12orf73
AMPH	MRRF	HMGB3	C14orf23
AMT	MSL2	HMGN5	C14orf28
AMTN	MTA3	HNRNPA3	C14orf37
AMY2B	MTCP1	HNRNPK	C15orf27
AMZ1	MTDH	HNRNPLL	C15orf32
ANAPC1	MTMR1	HNRNPM	C15orf38
ANAPC10	MTMR2	HNRNPR	C15orf38-AP3S2
ANAPC15	MTMR3	HNRNPU	C15orf39
ANAPC16	MTMR9	HNRNPUL2	C15orf40
ANAPC2	MTR	HOMER1	C15orf61
ANAPC4	MTTP	HORMAD1	C15orf62
ANAPC5	MUT	HRK	C16orf52
ANGEL1	MXD4	HS2ST1	C16orf72
ANGEL2	MYEF2	HS6ST2	C16orf80
ANGPT1	MYNN	HSDL1	C16orf87
ANGPTL1	MYO5A	HSF4	C17orf102
ANGPTL2	MYSM1	HSPA13	C17orf75
ANGPTL5	MZT1	HSPA14	C17orf80
ANGPTL8	NAPEPLD	HSPH1	C17orf82
ANK1	NBEA	ICA1	C17orf85
ANK2	NBR1	ICA1L	C18orf21
ANK3	NCAM2	ICK	C18orf25
ANKDD1A	NCL	IDH3A	C18orf63
ANKEF1	NDC1	IER2	C19orf53
ANKH	NDFIP1	IGF1R	C19orf54
ANKHD1	NDFIP2	IGF2BP1	C19orf55
ANKHD1-EIF4EBP3	NDUFA5	IGSF11	C1D
ANKK1	NDUFA8	IKZF1	C1orf112
ANKLE2	NEK7	IKZF2	C1orf116
ANKMY1	NETO2	IKZF4	C1orf173
ANKRD10	NEXMIF	IL13RA1	C1orf177
ANKRD11	NFE2L2	IL1R1	C1orf198
ANKRD12	NFKB1	IL6ST	C1orf21
ANKRD13A	NHLRC2	IMPAD1	C1orf216
ANKRD13B	NLN	ING3	C1orf50
ANKRD13C	NOB1	INO80D	C1orf52
ANKRD16	NOM1	INTS8	C1orf56
ANKRD17	NPAT	IPO4	C1orf64
ANKRD18A	NPTX1	IPO9	C1orf95
ANKRD18B	NPY1R	IRAK4	C1QL4
ANKRD22	NR1I2	IREB2	C1QTNF7
ANKRD23	NRIP1	ITGA1	C1QTNF9
ANKRD24	NRP2	ITGA2	C1RL
ANKRD27	NSD2	ITGA4	C1S
ANKRD28	NT5C3A	JADE1	C20orf112
ANKRD29	NTPCR	JADE2	C20orf196
ANKRD30A	NUBPL	JADE3	C20orf24
ANKRD31	NUDCD1	JAK1	C21orf128
ANKRD33B	NUDT12	JAZF1	C21orf49
ANKRD34B	NUDT4	JCAD	C21orf62
ANKRD34C	NUDT5	JCHAIN	C21orf90
ANKRD35	NUFIP2	JMJD1C	C21orf91
ANKRD36B	NUP153	JMY	C22orf23
ANKRD39	NUP54	JOSD1	C2CD2
ANKRD40	NXT2	JPH1	C2CD3
ANKRD42	OAS1	JUN	C2CD4A
ANKRD44	OGT	KAT6A	C2CD4B
ANKRD46	OPA1	KAT6B	C2orf15
ANKRD49	OSBPL10	KBTBD11	C2orf44
ANKRD50	OSBPL6	KBTBD8	C2orf73
ANKRD52	OSTM1	KCNA1	C2orf91
ANKRD6	OTUD3	KCNB1	C3orf17
ANKRD9	OTUD4	KCNQ5	C3orf27
ANKS1A	OTUD6B	KCNT2	C3orf36
ANKS1B	OXR1	KCTD12	C3orf38
ANKS3	PABPC4L	KCTD21	C3orf52
ANKS4B	PAK1	KDM7A	C3orf58
ANKS6	PAK2	KIAA0355	C3orf70
ANKUB1	PANK3	KIF11	C3orf72
ANKZF1	PAPD5	KIF15	C4orf29
ANLN	PAQR3	KIF1B	C4orf32
ANO10	PARP15	KIF2A	C4orf33
ANO2	PAX3	KIF5C	C4orf40
ANO3	PBRM1	KIRREL1	C5orf20
ANO6	PCNX1	KIT	C5orf24
ANO7	PCTP	KITLG	C5orf30
ANO8	PDAP1	KLF12	C5orf51
ANO9	PDE1C	KLHL29	C6
ANP32C	PDE3A	KLHL3	C6orf106
ANTXR2	PDE4DIP	KLHL42	C6orf120
ANXA10	PDE7A	KLHL7	C6orf141
ANXA13	PDIA5	KLHL8	C6ORF165
ANXA2R	PDLIM5	KMT2C	C6orf201
ANXA4	PDPK1	KPNA4	C6orf211
ANXA5	PERP	KPNA5	C6orf222
ANXA6	PEX13	KPNB1	C6orf223
ANXA7	PEX2	LARP1B	C6ORF50
ANXA8	PFN1	LATS2	C7
ANXA8L1	PHACTR2	LBR	C7orf41
AOAH	PHAX	LCOR	C7orf55-LUC7L2
AOC1	PHF20	LCORL	C8orf34
AOC2	PHYHIPL	LEF1	C8orf46
AOPEP	PIGR	LEMD3	C8orf86
AP1B1	PIGX	LEPROT	C9orf152
AP1G1	PIK3CA	LGALS8	C9orf3
AP1G2	PIR	LGALSL	C9orf38
AP1M1	PLAG1	LIMCH1	C9orf57
AP1M2	PLAGL2	LIMD1	C9orf66
AP1S1	PLEKHA5	LIMS1	C9orf72
AP1S2	PLEKHG1	LIMS3	C9orf84
AP2B1	PLEKHH1	LIN28A	C9orf85
AP3B1	PLK2	LIN54	CA1
AP3B2	PLOD2	LIN7A	CA3
AP3D1	PLXDC2	LIN9	CA8
AP3M1	PLXNC1	LMBR1	CAAP1
AP3M2	PM20D2	LMO3	CABYR
AP3S2	PODXL	LMTK3	CACNA1C
AP4B1	POLK	LNPEP	CACNA1D
AP4E1	PPARA	LNX2	CACNA1E
AP4M1	PPIL2	LONP2	CACNA1G
AP4S1	PPM1H	LONRF2	CACNA2D1
AP5M1	PPP4R3B	LPP	CACNA2D2
AP5S1	PQLC1	LRCH2	CACNA2D4
APAF1	PQLC3	LRCH3	CACNB4
APBA1	PRCP	LRP12	CACNG2
APBA2	PRICKLE2	LRRC8C	CACNG8
APBB2	PRKAA1	LSM5	CACUL1
APC	PRKACB	LTBP1	CAD
APC2	PRKAR1A	LY9	CADM1
APCDD1L	PRKAR2A	LYPD6	CADM2
APCS	PRKCA	LZIC	CALCB
APEH	PRKG2	MACO1	CALCOCO2
APEX2	PRLR	MAFB	CALCR
APH1A	PRNP	MAN1A2	CALCRL
APH1B	PROK2	MANEA	CALML4
APLP1	PRPF38B	MAP1B	CALN1
APLP2	PRRC1	MAP2	CAMK1D
APMAP	PRRC2C	MAP2K1	CAMK2N1
APOA5	PRRX1	MAP2K6	CAMK4
APOB	PSD3	MAP3K1	CAMSAP1
APOBEC3B	PSMD12	MAP3K13	CAMTA1
APOBEC3C	PSME4	MAP3K20	CAND1
APOBEC3D	PSMF1	MAP7	CANX
APOBEC3F	PTGES3	MAPK6	CAPG
APOBR	PTGFRN	MAPK8	CAPN14
APOC2	PTGR1	MAPKAPK3	CAPN2
APOC3	PTPN1	MAPRE1	CAPN3
APOC4	PTPN11	MAPRE2	CAPRIN1
APOE	PTPN4	MAST4	CAPZA1
APOF	PTPRG	MATN3	CAPZA2
APOL1	PUDP	MATR3	CAPZB
APOL2	PUS7L	MBNL1	CARD8
APOL4	PWWP2A	MBNL2	CARF
APOL5	PXDN	MBNL3	CASD1
APOL6	PXYLP1	MBTD1	CASK
APOO	PYCR2	MCC	CASKIN1
APOOL	QSER1	MCM3AP	CASP14
APP	RAB11A	MCMBP	CASP3
APPBP2	RAB14	MDM4	CASP9
APPL1	RAB1A	MECP2	CASQ2
APRT	RAB23	MED13	CATSPER2
AQP1	RAB29	MED13L	CAV1
AQP10	RAB30	MED4	CBFA2T2
AQP11	RAB38	MEF2C	CBL
AQP2	RABEP1	MELK	CBLB
AQP3	RAC1	METTL13	CBLL1
AQP4	RAP2A	METTL2B	CBWD1
AQP5	RAPGEF6	MFSD14A	CBWD2
AQP6	RASA1	MFSD6	CBWD3
AQP7	RASA2	MFSD8	CBWD5
AQP8	RASGRP3	MGAT4A	CBWD6
AQP9	RASSF5	MIA3	CBWD7
AQR	RAVER1	MIB1	CBX5
ARAF	RAVER2	MID1	CCDC117
ARAP1	RB1CC1	MIER1	CCDC120
ARAP2	RBBP9	MIER3	CCDC121
ARAP3	RBM18	MKL2	CCDC127
ARC	RBM22	MKLN1	CCDC141
ARCN1	RBM26	MLLT11	CCDC142
AREL1	RBM47	MME	CCDC149
ARF4	RBM48	MMP16	CCDC160
ARFGAP2	RBM8A	MNAT1	CCDC170
ARFGAP3	RBP1	MOB1B	CCDC171
ARFGEF3	RBPJ	MPHOSPH8	CCDC176
ARFIP1	RC3H1	MPP5	CCDC179
ARFIP2	RC3H2	MPV17L	CCDC18
ARFRP1	RDX	MPZL1	CCDC25
ARG2	RERE	MRPL30	CCDC38
ARGFX	RETREG1	MRPL50	CCDC41
ARHGAP1	REXO2	MRPS10	CCDC50
ARHGAP11A	RFC3	MRRF	CCDC62
ARHGAP12	RFFL	MTAP	CCDC77
ARHGAP18	RFX7	MTCP1	CCDC80
ARHGAP19	RGS5	MTDH	CCDC85A
ARHGAP20	RHOBTB3	MTMR2	CCDC88A
ARHGAP21	RIC8B	MTMR3	CCDC89
ARHGAP22	RMDN1	MTMR9	CCDC90B
ARHGAP23	RNF103-CHMP3	MTR	CCDC91
ARHGAP24	RNF169	MTTP	CCER1
ARHGAP26	RNF2	MTURN	CCL28
ARHGAP28	RNF217	MUT	CCNB1
ARHGAP29	RNF7	MXD1	CCNB1IP1
ARHGAP31	RNGTT	MYB	CCNC
ARHGAP32	RORB	MYBL1	CCND1
ARHGAP33	RPGRIP1L	MYEF2	CCND2
ARHGAP35	RPL31	MYH10	CCNG2
ARHGAP39	RPP14	MYLIP	CCNH
ARHGAP40	RPRD2	MYNN	CCNI
ARHGAP42	RRM2B	MYO5A	CCNJL
ARHGAP44	RSAD2	MYOCD	CCNL2
ARHGAP5	RSL24D1	MYSM1	CCNO
ARHGAP6	RSRC1	MZT1	CCNT1
ARHGAP9	RSU1	NAA30	CCNT2
ARHGDIB	RTKN2	NAB1	CCP110
ARHGDIG	RTN3	NAP1L1	CCR1
ARHGEF1	RUBCNL	NAPEPLD	CCR5
ARHGEF10	SAFB2	NARS	CCSAP
ARHGEF10L	SALL1	NAV2	CCSER2
ARHGEF11	SCARB2	NAV3	CCT3
ARHGEF12	SCML1	NBEA	CD109
ARHGEF15	SCRN3	NBR1	CD160
ARHGEF16	SDE2	NCAM2	CD1C
ARHGEF17	SEC22C	NCBP2	CD226
ARHGEF18	SEC62	NCEH1	CD274
ARHGEF19	SEC63	NCL	CD28
ARHGEF2	SELENOF	NCOA7	CD2BP2
ARHGEF25	SELENOP	NCR3LG1	CD302
ARHGEF26	SERF1A	NDFIP1	CD34
ARHGEF28	SERF1B	NDFIP2	CD38
ARHGEF3	SERINC5	NDUFA5	CD3D
ARHGEF33	SETBP1	NECAB1	CD46
ARHGEF35	SETDB2	NEDD4	CD47
ARHGEF37	SF3A1	NEDD4L	CD53
ARHGEF38	SFMBT1	NEK7	CD55
ARHGEF39	SFRP2	NEMF	CD80
ARHGEF4	SFT2D2	NETO2	CD84
ARHGEF40	SGPP1	NEXMIF	CD8B
ARHGEF5	SGTB	NF1	CD93
ARHGEF7	SH3BGRL2	NFAT5	CDC27
ARHGEF9	SH3BP4	NFIA	CDC42SE1
ARID1A	SH3PXD2B	NFIB	CDC42SE2
ARID1B	SHC4	NFIC	CDC5L
ARID2	SHMT1	NFKB1	CDC7
ARID3A	SHOC2	NFYC	CDC73
ARID3B	SHPRH	NHLRC2	CDCA8
ARID3C	SIK2	NIPAL1	CDH1
ARID4A	SIKE1	NOTCH2	CDH11
ARID4B	SIM1	NOVA1	CDH17
ARID5A	SIRPA	NPAT	CDH18
ARID5B	SLAIN2	NPY1R	CDH2
ARIH1	SLC10A7	NR1D2	CDH20
ARIH2	SLC1A3	NR3C1	CDH6
ARL1	SLC25A24	NRBF2	CDH7
ARL10	SLC25A32	NRIP1	CDHR3
ARL13B	SLC25A36	NRP2	CDK13
ARL14	SLC2A13	NRXN1	CDK17
ARL16	SLC35A1	NSD2	CDK19
ARL17A	SLC38A2	NSD3	CDK6
ARL17B	SLC38A4	NUBPL	CDKL1
ARL3	SLC38A9	NUCKS1	CDKN1B
ARL4C	SLC39A11	NUDT4	CDKN2A
ARL4D	SLC39A9	NUFIP2	CDR1
ARL5A	SLC6A15	NUP54	CDR2
ARL5B	SLC7A11	NUP58	CDRT15
ARL5C	SLC9A3R2	NXT2	CDRT4
ARL6IP4	SLCO3A1	OAS1	CDS1
ARL6IP5	SLFN5	OGFOD1	CDS2
ARMC3	SLMAP	OLR1	CDV3
ARMC8	SMAD2	ONECUT2	CDYL2
ARMC9	SMARCA5	ORC5	CEACAM1
ARMCX1	SMARCC1	OSBPL10	CEBPA
ARMCX2	SMC1A	OSBPL8	CECR1
ARMCX3	SMCHD1	OSTM1	CECR2
ARMCX4	SMIM13	OTUD3	CELF1
ARMCX5	SMIM15	OTUD4	CELF2
ARMCX5-GPRASP2	SNAPC3	OXR1	CELF3
ARMH3	SNCA	PABPC4L	CELF5
ARNT	SNRNP200	PAIP2B	CELSR2
ARNT2	SNX1	PAK1	CENPA
ARNTL2	SNX14	PAK2	CENPC
ARPC1B	SNX27	PALM2-AKAP2	CENPI
ARPC5	SOCS6	PAM	CENPJ
ARPC5L	SORL1	PANK3	CENPM
ARPIN	SP3	PAPD5	CENPN
ARPIN-AP3S2	SPAG1	PAQR3	CENPP
ARPP19	SPCS1	PARM1	CENPW
ARRB1	SPG11	PARP14	CEP120
ARRDC1	SPICE1	PARP15	CEP128
ARRDC2	SPRED1	PATL1	CEP350
ARRDC3	SRD5A1	PAWR	CEP41
ARRDC4	SRI	PBRM1	CEP57
ARRDC5	SRP9	PCDH17	CEP57L1
ARSA	SRSF10	PCM1	CEP63
ARSB	SS18L1	PCNP	CEP68
ARSF	SSBP4	PCNX1	CEP72
ARSG	SSX2IP	PCSK6	CEP76
ARSH	ST8SIA6	PCTP	CEP85
ARSI	STAG1	PDAP1	CEP85L
ARSJ	STAMBP	PDCD6IP	CEP97
ARSL	STARD7	PDE1C	CERKL
ART4	STC2	PDE3A	CERS2
ARTN	STEAP4	PDE4DIP	CERS6
ASAH1	STK17A	PDE5A	CES4A
ASAH2	STK4	PDE7A	CETN3
ASAP1	STS	PDGFRA	CFHR2
ASAP2	STX16	PDIA5	CFI
ASAP3	STX7	PDLIM5	CFL2
ASB1	STXBP4	PDS5B	CGRRF1
ASB10	STXBP5	PDSS2	CHAMP1
ASB13	SUCLG2	PEAK1	CHCHD1
ASB14	SUCO	PERP	CHCHD4
ASB15	SUSD5	PEX2	CHCHD7
ASB17	SVEP1	PFN1	CHD1
ASB18	SWAP70	PGAP1	CHDH
ASB2	SYNDIG1	PGR	CHGB
ASB3	TAF1C	PHACTR2	CHI3L1
ASB5	TAF2	PHAX	CHI3L2
ASB6	TANC1	PHF20	CHIC1
ASB7	TAOK1	PHF3	CHIC2
ASB8	TAP2	PHYHIPL	CHM
ASCC1	TBCK	PI15	CHML
ASCC2	TCEA1	PIAS2	CHMP2B
ASCC3	TCEANC2	PIK3C2B	CHMP3
ASCL2	TCF19	PIK3C2G	CHMP5
ASCL4	TCFL5	PIK3CA	CHN1
ASF1B	TCP11L2	PIM1	CHORDC1
ASGR1	TES	PIP4K2B	CHRAC1
ASH1L	TEX19	PITPNA	CHRM2
ASH2L	TEX2	PIWIL4	CHRNA5
ASIC1	TFPI	PKIG	CHST1
ASIC4	TFPI2	PKNOX1	CHST10
ASIC5	TGDS	PLAG1	CHST14
ASL	TGFA	PLAGL1	CHST15
ASMT	TGFBR1	PLAGL2	CHST2
ASMTL	TGFBRAP1	PLEKHA1	CHST4
ASNS	TGOLN2	PLEKHB2	CHST6
ASPA	THOC2	PLEKHG1	CHST7
ASPDH	TIFA	PLEKHH1	CHSY1
ASPG	TIGAR	PLK2	CHSY3
ASPH	TIMELESS	PLXNC1	CHTF8
ASPHD2	TIMP3	PM20D2	CHUK
ASPM	TIPARP	PNRC2	CHURC1
ASPRV1	TK2	POC1B-GALNT4	CIAO1
ASPSCR1	TM2D1	POFUT2	CIITA
ASTE1	TM9SF3	POU3F3	CISD1
ASTN1	TMEM106B	PPARA	CISD2
ASTN2	TMEM14A	PPARGC1B	CISD3
ASXL1	TMEM164	PPIE	CITED2
ASXL2	TMEM167A	PPIG	CKAP4
ASXL3	TMEM168	PPIL1	CLCC1
ATAD2	TMEM2	PPIL2	CLCN5
ATAD2B	TMEM246	PPM1A	CLCN6
ATAD3B	TMEM266	PPM1H	CLDN22
ATAT1	TMEM56	PPM1L	CLDN4
ATCAY	TMEM64	PPP1CC	CLDN8
ATE1	TMEM97	PPP1R12A	CLDND1
ATF2	TMOD3	PPP1R3B	CLEC12B
ATF4	TMTC4	PPP1R9A	CLEC14A
ATF5	TNFAIP8	PPP2CB	CLEC16A
ATF6	TNKS	PPP2R2A	CLEC1B
ATF6B	TNRC6A	PPP2R5E	CLEC2D
ATF7	TNRC6B	PPP4R3B	CLEC4D
ATF7IP	TNRC6C	PPP6C	CLEC5A
ATF7IP2	TOMM20	PQLC3	CLEC7A
ATG10	TOP1	PRCP	CLIC4
ATG101	TOPORS	PRDM2	CLINT1
ATG12	TP63	PRICKLE2	CLIP1
ATG13	TPM1	PRKAA1	CLIP3
ATG14	TRAK2	PRKACB	CLK1
ATG16L2	TRAM1	PRKAR2A	CLK4
ATG2A	TRAPPC3	PRKCA	CLLU1
ATG2B	TRAPPC6B	PRKCI	CLOCK
ATG4A	TRIM29	PRLR	CLP1
ATG4B	TRIM32	PROK2	CLPB
ATG4D	TRMT13	PRPF38B	CLSTN2
ATG5	TRUB1	PRPF4B	CLUAP1
ATG7	TSNAX	PRRC1	CLVS1
ATG9A	TTC19	PRRC2C	CLVS2
ATG9B	TTC28	PRTG	CMC1
ATL1	TTC9	PRUNE1	CMKLR1
ATL2	TTPAL	PRUNE2	CMPK1
ATL3	TULP3	PSD3	CMPK2
ATM	TULP4	PSG4	CMSS1
ATMIN	TWISTNB	PSMD12	CMTM3
ATN1	TXNDC9	PSME4	CMTM6
ATP10A	U2SURP	PSMF1	CMTR1
ATP10B	UBA2	PTAR1	CMTR2
ATP10D	UBA6	PTBP3	CNDP1
ATP11A	UBE2D1	PTEN	CNEP1R1
ATP11B	UBE2J1	PTGES3	CNKSR2
ATP11C	UBE2K	PTGFRN	CNKSR3
ATP13A1	UBE2L6	PTGR1	CNNM2
ATP13A2	UBE2N	PTMA	CNNM3
ATP13A3	UBE2Q2	PTPN1	CNOT1
ATP13A4	UBE2V2	PTPN11	CNOT2
ATP13A5	UBFD1	PTPN4	CNOT6
ATP1A1	UBTD2	PTPRD	CNOT6L
ATP1A2	UBXN7	PTPRG	CNOT7
ATP1A3	UHMK1	PUM2	CNPY3
ATP1A4	UNC80	PURB	CNR1
ATP1B4	UQCRH	PUS7L	CNTD1
ATP23	URM1	PWWP2A	CNTFR
ATP2A1	USP13	PXDN	CNTLN
ATP2A2	USP14	PXYLP1	CNTN2
ATP2B1	USP44	QSER1	CNTN4
ATP2B2	USP45	RAB10	CNTN5
ATP2B3	USP53	RAB11A	CNTNAP2
ATP2B4	USP6NL	RAB14	CNTNAP3
ATP2C1	USP8	RAB1A	CNTNAP3B
ATP2C2	VAPA	RAB21	CNTNAP5
ATP5MC1	VASH2	RAB23	COA5
ATP5MC2	VBP1	RAB29	COBLL1
ATP5MD	VCP	RAB30	COCH
ATP5MF	VKORC1L1	RAB3B	COG5
ATP5MG	VMP1	RABEP1	COG8
ATP5PB	VPS13A	RALGAPB	COL11A1
ATP6AP1	VPS26C	RALGPS1	COL19A1
ATP6AP1L	VSIG10	RAP1A	COL21A1
ATP6AP2	VTA1	RAP2A	COL24A1
ATP6V0A1	VTI1B	RAP2B	COL4A4
ATP6V0A4	WAC	RAPGEF5	COL5A1
ATP6V0B	WARS2	RAPGEF6	COL5A2
ATP6V0C	WDCP	RASA1	COL8A1
ATP6V0D1	WDR33	RASA2	COL9A1
ATP6V0D2	WDTC1	RASGRP3	COL9A2
ATP6V0E1	WNT5A	RASSF5	COLEC10
ATP6V0E2	WWC2	RASSF8	COLGALT1
ATP6V1A	WWTR1	RAVER2	COLQ
ATP6V1B1	XIAP	RB1CC1	COMMD10
ATP6V1B2	XPOT	RBBP9	COMMD3
ATP6V1C2	YIPF6	RBFOX2	COMMD8
ATP6V1E1	YTHDC2	RBL2	COPA
ATP6V1F	YWHAZ	RBM12	COPS3
ATP6V1G2	ZBED6	RBM18	COPS6
ATP7A	ZBTB10	RBM20	COPS8
ATP7B	ZBTB44	RBM22	COQ4
ATP8A1	ZBTB6	RBM26	CORO2A
ATP8A2	ZC2HC1A	RBM41	CORO7
ATP8B1	ZC3H11A	RBM47	COX14
ATP8B3	ZC3H12C	RBM48	COX6B2
ATP8B4	ZC3H14	RBM7	COX7C
ATP9A	ZC3H7A	RBM8A	COX8C
ATPAF1	ZCCHC3	RBMS3	CPD
ATR	ZCCHC8	RBP1	CPEB1
ATRAID	ZDBF2	RBPJ	CPEB3
ATRIP	ZDHHC17	RBPMS	CPLX3
ATRN	ZDHHC20	RC3H1	CPM
ATRNL1	ZDHHC6	RC3H2	CPN2
ATRX	ZFC3H1	RCOR1	CPNE3
ATXN1	ZFP14	RDX	CPPED1
ATXN10	ZFP91	REEP3	CPS1
ATXN1L	ZFYVE21	REPS2	CPSF6
ATXN2	ZMYND11	RERE	CPSF7
ATXN2L	ZNF10	REST	CPXM2
ATXN3	ZNF101	RETREG1	CR1
ATXN7	ZNF107	REV3L	CRB1
ATXN7L1	ZNF117	RFC3	CRBN
ATXN7L3	ZNF12	RFC5	CREB5
AUH	ZNF134	RFFL	CREBL2
AUP1	ZNF148	RFK	CREBRF
AURKA	ZNF180	RFX3	CREBZF
AURKAIP1	ZNF182	RFX7	CREG2
AURKB	ZNF230	RGS17	CREM
AUTS2	ZNF24	RHBDD1	CRIM1
AVEN	ZNF275	RIC8B	CRIPT
AVIL	ZNF280C	RMND5A	CRISP1
AVL9	ZNF286A	RNF103-CHMP3	CRISPLD2
AVPI1	ZNF292	RNF125	CRK
AVPR1A	ZNF318	RNF152	CRP
AWAT1	ZNF345	RNF169	CRTAP
AWAT2	ZNF384	RNF2	CRTC3
AXIN1	ZNF407	RNF217	CSAG1
AXL	ZNF532	RNF7	CSDE1
AZIN1	ZNF551	RNGTT	CSF2RB
AZIN2	ZNF562	RNMT	CSGALNACT1
B3GALNT2	ZNF571	ROCK2	CSMD1
B3GALT4	ZNF594	RORA	CSMD3
B3GALT5	ZNF623	RP2	CSNK1A1
B3GAT1	ZNF706	RPGRIP1L	CSNK1A1L
B3GAT2	ZNF726	RPP14	CSNK1E
B3GLCT	ZNF780A	RPP30	CSNK2A1
B3GNT2	ZNF780B	RPRD2	CSPG5
B3GNT4	ZNF793	RRM2B	CSRNP2
B3GNT5	ZNF800	RRP15	CSRNP3
B3GNT8	ZNF81	RSBN1	CSTF1
B3GNT9	ZNRF3	RSF1	CSTF2T
B3GNTL1	ZRANB2	RSL24D1	CTBP1
B4GALNT1	ZSCAN31	RSRC1	CTBP2
B4GALNT2		RSU1	CTBS
B4GALNT4		RTF1	CTDSP1
B4GALT1		RTKN2	CTDSPL2
B4GALT2		RTN3	CTF1
B4GALT3		RUNX2	CTNNA3
B4GALT4		SAMSN1	CTPS2
B4GALT5		SCARB2	CTSO
B4GALT6		SCLT1	CTTNBP2NL
B4GALT7		SCML1	CUL1
B4GAT1		SCYL2	CUL2
B9D1		SDE2	CUX2
B9D2		SEC22C	CWC22
BAAT		SEC24A	CXCL5
BABAM1		SEC31A	CXCL6
BABAM2		SEC62	CXCR2
BACE1		SEC63	CXCR5
BACE2		SEL1L	CXorf21
BACH1		SELENOF	CXorf24
BACH2		SELENOI	CXorf28
BAG1		SENP1	CXorf56
BAG2		SEPSECS	CXXC4
BAG3		SEPT11	CYB561
BAG5		SERBP1	CYB5A
BAG6		SERF1A	CYB5B
BAHCC1		SERF1B	CYB5R4
BAHD1		SESN3	CYBRD1
BAIAP2L1		SESTD1	CYCS
BAIAP2L2		SET	CYLD
BAIAP3		SETBP1	CYP19A1
BAMBI		SETDB2	CYP20A1
BANF1		SF3A1	CYP24A1
BANK1		SFMBT1	CYP26B1
BANP		SFPQ	CYP27C1
BARD1		SFRP1	CYP2C18
BARX1		SFRP2	CYP2C8
BARX2		SGPP1	CYP2U1
BATF2		SGTB	CYP4F22
BATF3		SH3BGRL2	CYP4F3
BAX		SH3BP4	CYP4V2
BAZ1A		SH3PXD2B	CYP7B1
BAZ2A		SHC4	CYP8B1
BAZ2B		SHOC2	CYR61
BBIP1		SHPRH	CYSLTR1
BBOX1		SIK2	CYTIP
BBS10		SIKE1	DAAM2
BBS12		SIM1	DACH1
BBS2		SIPA1L2	DACT1
BBS7		SIRPA	DAG1
BBS9		SIRT1	DAP
BBX		SIX4	DAPK1
BCAM		SKAP2	DAPP1
BCAP29		SKIL	DAW1
BCAP31		SLAIN1	DAZ4
BCAR1		SLAIN2	DAZAP2
BCAR3		SLC11A2	DAZL
BCAS3		SLC12A6	DBH
BCAT1		SLC16A1	DBNDD2
BCDIN3D		SLC16A10	DBX2
BCL11A		SLC16A7	DCAF10
BCL11B		SLC1A3	DCAF11
BCL2		SLC25A24	DCAF12L1
BCL2L1		SLC25A36	DCAF12L2
BCL2L11		SLC2A13	DCAF4L1
BCL2L13		SLC30A4	DCAF8L1
BCL2L14		SLC30A7	DCC
BCL2L2		SLC35D1	DCHS2
BCL2L2-PABPN1		SLC35G1	DCLK1
BCL6B		SLC38A2	DCLK3
BCL7A		SLC38A4	DCP1A
BCL7B		SLC38A9	DCP2
BCL7C		SLC39A11	DCPS
BCL9		SLC39A9	DCTN4
BCLAF1		SLC41A2	DCTN5
BCLAF3		SLC44A1	DCTN6
BCO2		SLC6A15	DCUN1D1
BCOR		SLC6A8	DCUN1D3
BCORL1		SLC7A11	DCUN1D4
BCS1L		SLCO3A1	DCUN1D5
BDH1		SLF2	DDB1
BDH2		SLFN5	DDHD1
BDKRB2		SLTM	DDI2
BDNF		SMAD2	DDIT4L
BEAN1		SMAD4	DDN
BECN1		SMARCA5	DDR2
BEND3		SMARCC1	DDX10
BEND4		SMARCE1	DDX17
BEND6		SMC1A	DDX18
BEST1		SMIM15	DDX19B
BEST2		SNAP91	DDX21
BEST3		SNAPC3	DDX52
BEST4		SNRNP27	DDX54
BET1		SNTB2	DDX58
BET1L		SNX1	DDX6
BEX5		SNX16	DECR1
BFAR		SNX19	DEDD
BFSP1		SNX24	DEDD2
BFSP2		SOCS4	DEFB105A
BHLHB9		SOCS6	DEFB105B
BHMT2		SOGA1	DEFB107A
BICC1		SORL1	DEFB107B
BICD1		SOS1	DEK
BICD2		SOX11	DENND1A
BICDL1		SOX5	DENND2C
BICRA		SOX6	DENND2D
BICRAL		SP3	DENND4C
BID		SP4	DENR
BIN2		SPAG9	DEPDC1
BIN3		SPARC	DEPDC4
BIRC3		SPART	DEPTOR
BIRC5		SPCS1	DET1
BIRC6		SPCS2	DFFA
BIVM		SPCS3	DGKB
BIVM-ERCC5		SPICE1	DGKD
BLK		SPIN1	DGKE
BLM		SPRED1	DGKH
BLMH		SREK1IP1	DGKI
BLNK		SRGAP1	DHFR
BLOC1S2		SRPK1	DHFRL1
BLOC1S5		SRPK2	DHODH
BLOC1S6		SRSF1	DHRS3
BLVRB		SRSF10	DHTKD1
BLZF1		SRSF2	DHX33
BMERB1		SS18L1	DHX40
BMF		SSBP4	DIAPH2
BMP1		SSH2	DIDO1
BMP10		SSR1	DIEXF
BMP15		ST8SIA6	DIMT1
BMP2		STAG1	DIO3
BMP3		STAG2	DIP2A
BMP4		STAMBP	DIP2B
BMP5		STARD4	DIP2C
BMP7		STC2	DIS3
BMP8A		STEAP4	DISC1
BMP8B		STK17A	DIXDC1
BMPER		STK4	DKFZP434E1119
BMPR1A		STMN1	DKFZP434O1614
BMPR1B		STOX2	DKK1
BMS1		STRIP2	DLAT
BNC1		STS	DLC1
BNC2		STX17	DLD
BNIP1		STXBP4	DLEU1
BNIP2		STXBP5	DLG1
BNIP3L		STYX	DLG2
BNIP5		SUCLG2	DLG4
BNIPL		SUCO	DLGAP1
BOC		SULF2	DLGAP2
BOD1		SUPT7L	DLGAP3
BOD1L1		SVEP1	DMBX1
BOD1L2		SYNC	DMC1
BOK		SYNDIG1	DMGDH
BOLA3		SYNGAP1	DMP1
BOP1		SYNJ1	DMPK
BORA		SYT1	DMRT2
BORCS5		SYT11	DMRTA1
BORCS7		TAF2	DMRTB1
BPGM		TAF4	DMTF1
BPHL		TANC1	DNAAF2
BPI		TANC2	DNAH17
BPIFA2		TAOK1	DNAI2
BPIFB2		TAP2	DNAJA1
BPIFB3		TAPT1	DNAJA2
BPIFB4		TBC1D23	DNAJB12
BPIFB6		TBCEL	DNAJB14
BPNT1		TC2N	DNAJB4
BPNT2		TCEA1	DNAJB6
BPTF		TCEAL1	DNAJC10
BPY2		TCEAL8	DNAJC15
BPY2B		TCF20	DNAJC19
BPY2C		TCF4	DNAJC21
BRAF		TCF7L2	DNAJC22
BRAP		TCFL5	DNAJC28
BRAT1		TEAD1	DNAJC3
BRCA1		TET1	DNAJC5
BRCC3		TET2	DNAJC7
BRD2		TEX2	DNAL1
BRD3OS		TFPI	DNASE1L3
BRD4		TFPI2	DNASE2B
BRD8		TGDS	DNM3
BRD9		TGFBRAP1	DNTTIP2
BRDT		THOC2	DOCK11
BRF1		THUMPD2	DOCK3
BRF2		THUMPD3	DOCK4
BRINP3		TIA1	DOCK5
BRIP1		TIAL1	DOCK7
BRIX1		TIAM2	DOK6
BRMS1		TIGAR	DOPEY1
BROX		TIGIT	DPH3
BRPF1		TIMELESS	DPH6
BRPF3		TIMP3	DPM1
BRS3		TIPARP	DPP4
BRSK1		TK2	DPP6
BRSK2		TLE1	DPPA5
BRWD1		TLX1	DPT
BRWD3		TM9SF3	DPY19L3
BSG		TMED10	DPYSL2
BSND		TMED2	DPYSL3
BSPRY		TMED7	DR1
BST1		TMED8	DRAXIN
BST2		TMEM132A	DRD1
BTAF1		TMEM135	DRG1
BTBD1		TMEM144	DRP2
BTBD10		TMEM14A	DSC1
BTBD16		TMEM154	DSC3
BTBD18		TMEM164	DSCR3
BTBD2		TMEM165	DSE
BTBD6		TMEM167A	DSEL
BTBD7		TMEM168	DSG1
BTBD8		TMEM170A	DSG3
BTBD9		TMEM248	DSG4
BTC		TMEM266	DSN1
BTD		TMEM30A	DTD2
BTF3		TMEM33	DTHD1
BTG1		TMEM41B	DTL
BTG2		TMEM56	DTNA
BTG3		TMEM91	DTWD1
BTK		TMEM97	DTWD2
BTLA		TMF1	DUOX1
BTN2A1		TMOD2	DUSP10
BTN3A1		TMOD3	DUSP11
BTN3A2		TMTC3	DUSP16
BTN3A3		TMTC4	DUSP27
BTNL10		TMX4	DUSP3
BTNL2		TNKS	DUSP4
BTNL3		TNPO1	DUT
BTNL9		TNPO2	DVL3
BTRC		TNRC6A	DYDC2
BUB1		TNRC6B	DYNC1LI1
BUB1B		TNRC6C	DYNC1LI2
BUB1B-PAK6		TOP1	DYNLL2
BUD13		TOPORS	DYRK1A
BUD23		TOX	DYRK2
BVES		TP53	DYRK3
BZW1		TP63	DZIP1
BZW2		TRAK2	DZIP3
C10orf105		TRAM1	E2F2
C10orf143		TRAPPC3	E2F3
C10orf53		TRIM36	E2F7
C10orf67		TRPM7	EBF1
C10orf71		TRPS1	EBF3
C10orf90		TRRAP	EBF4
C10orf95		TRUB1	EBNA1BP2
C11orf1		TSHZ1	ECHDC2
C11orf16		TTC14	ECT2L
C11orf24		TTC28	EDA
C11orf49		TTC9	EDAR
C11orf52		TTPAL	EDIL3
C11orf53		TULP4	EDNRA
C11orf54		TWF1	EEA1
C11orf65		TWISTNB	EEF1A1
C11orf86		TXLNG	EFCAB14
C11orf98		U2SURP	EFCAB2
C12orf40		UBA6	EFCAB6
C12orf42		UBE2D1	EFNA5
C12orf43		UBE2D2	EFTUD2
C12orf45		UBE2E2	EGLN1
C12orf50		UBE2H	EGR3
C12orf56		UBE2J1	EHBP1
C12orf60		UBE2K	EHD1
C12orf65		UBE2L3	EHD2
C12orf66		UBE2N	EHD3
C12orf73		UBE2Q2	EHD4
C14orf132		UBE2V2	EHMT1
C14orf28		UBE2W	EI24
C14orf39		UBFD1	EID1
C14orf93		UBIAD1	EIF1
C15orf40		UBP1	EIF1AX
C15orf61		UBR1	EIF2A
C16orf46		UBR3	EIF2AK2
C16orf72		UBR5	EIF2AK3
C16orf74		UBTD2	EIF2B1
C16orf78		UBXN2B	EIF2B2
C16orf82		UBXN7	EIF2S1
C16orf89		UGT3A1	EIF4B
C16orf92		UHMK1	EIF4E
C17orf100		ULBP1	EIF4E3
C17orf113		UNC80	EIF4EBP2
C17orf49		URI1	EIF4H
C17orf64		USF3	EIF5A2
C17orf67		USO1	ELAVL1
C17orf75		USP24	ELAVL2
C17orf80		USP40	ELF2
C18orf25		USP44	ELF4
C18orf32		USP46	ELK1
C18orf54		USP53	ELK3
C18orf63		USP8	ELK4
C19orf12		VAMP4	ELL
C19orf25		VAPA	ELL2
C19orf33		VAPB	ELMOD2
C19orf38		VASH2	ELMSAN1
C19orf47		VBP1	ELOVL4
C19orf48		VCAN	ELOVL7
C19orf71		VDAC1	ELP2
C19orf81		VKORC1L1	ELTD1
C1GALT1		VMA21	EMC1
C1GALT1C1		VMP1	EMC2
C1orf112		VPS13B	EMC3
C1orf116		VPS26C	EMC7
C1orf131		VPS37A	EMCN
C1orf158		VPS53	EMP2
C1orf159		VTI1B	EMR1
C1orf198		VWA8	EMR2
C1orf21		WAC	ENAH
C1orf210		WARS2	ENAM
C1orf226		WDCP	ENC1
C1orf43		WDFY3	ENDOD1
C1orf50		WDR26	ENOSF1
C1orf56		WDR36	ENOX2
C1orf74		WDTC1	ENPEP
C1orf94		WIPF2	ENPP1
C1QA		WNT5A	ENPP4
C1QB		WWC2	ENPP5
C1QBP		WWTR1	ENPP6
C1QL3		XIAP	ENTPD1
C1QTNF2		XPO1	ENTPD4
C1QTNF3		XPO4	ENTPD7
C1QTNF9		XRN1	EOGT
C1QTNF9B		YES1	EP400
C1R		YIPF4	EPB41
C1RL		YIPF6	EPB41L1
C1S		YOD1	EPB41L2
C20orf141		YTHDC2	EPB41L4A
C20orf173		YTHDF2	EPB42
C20orf27		YWHAZ	EPC2
C21orf58		ZADH2	EPDR1
C21orf62		ZBED4	EPHA4
C21orf91		ZBED6	EPHA7
C22orf23		ZBTB10	EPHX2
C22orf24		ZBTB18	EPM2AIP1
C22orf39		ZBTB21	EPPK1
C2CD2L		ZBTB24	EPSTI1
C2CD3		ZBTB34	EPT1
C2CD4A		ZBTB43	ERAP1
C2CD4B		ZBTB44	ERAP2
C2CD4C		ZBTB6	ERBB2IP
C2CD4D		ZC3H11A	ERBB4
C2CD5		ZC3H12C	ERC1
C2orf15		ZC3H14	ERCC4
C2orf16		ZC3H7A	ERCC6
C2orf49		ZCCHC3	ERCC6L
C2orf50		ZCCHC8	ERCC8
C2orf68		ZDBF2	EREG
C2orf72		ZDHHC17	ERGIC1
C2orf73		ZDHHC2	ERI1
C2orf76		ZDHHC23	ERI2
C2orf78		ZDHHC5	ERLIN2
C2orf92		ZDHHC6	ERMP1
C3		ZEB1	ERN1
C3AR1		ZFAND5	ERO1LB
C3orf14		ZFHX3	ERP44
C3orf18		ZFP14	ERRFI1
C3orf20		ZFP91	ERVFRD-1
C3orf22		ZFX	ERVV-1
C3orf33		ZFYVE21	ESF1
C3orf35		ZGRF1	ESR1
C3orf38		ZHX1	ESRRG
C3orf49		ZIC2	ESYT2
C3orf70		ZKSCAN2	ETF1
C3orf84		ZKSCAN8	ETFDH
C3orf85		ZMAT3	ETNK1
C4A		ZMYND11	ETS1
C4B		ZNF101	ETV1
C4BPB		ZNF107	EVI2A
C4orf19		ZNF134	EVI5
C4orf33		ZNF148	EVI5L
C4orf46		ZNF154	EWSR1
C4orf47		ZNF180	EXOC2
C4orf54		ZNF182	EXOC4
C5		ZNF207	EXOC5
C5AR2		ZNF230	EXOC6
C5orf15		ZNF24	EXOC8
C5orf22		ZNF264	EXOSC10
C5orf34		ZNF275	EXOSC3
C5orf38		ZNF280C	EXOSC8
C5orf51		ZNF292	EXPH5
C5orf63		ZNF318	EXT1
C6		ZNF320	EXT2
C6orf118		ZNF326	EZH1
C6orf120		ZNF345	F11
C6orf132		ZNF451	F11R
C6orf15		ZNF461	F2R
C6orf62		ZNF468	F2RL2
C6orf89		ZNF510	F3
C7orf25		ZNF528	F5
C7orf31		ZNF532	FABP1
C7orf57		ZNF562	FABP7
C7orf65		ZNF623	FAF1
C8A		ZNF652	FAF2
C8B		ZNF704	FAHD1
C8orf33		ZNF706	FAM105A
C8orf34		ZNF770	FAM105B
C8orf48		ZNF780A	FAM107B
C8orf49		ZNF780B	FAM110C
C8orf76		ZNF800	FAM111A
C8orf82		ZNRF3	FAM114A1
C8orf89		ZRANB2	FAM120AOS
C9orf131		ZSCAN31	FAM120B
C9orf135			FAM120C
C9orf152			FAM129A
C9orf153			FAM134B
C9orf24			FAM135B
C9orf43			FAM136A
C9orf47			FAM13A
C9orf78			FAM149B1
C9orf85			FAM151B
CA1			FAM154B
CA10			FAM155A
CA13			FAM160B1
CA14			FAM161A
CA2			FAM162A
CA3			FAM162B
CA5B			FAM163A
CA6			FAM168B
CA7			FAM169A
CA8			FAM174B
CA9			FAM175B
CAAP1			FAM179A
CAB39			FAM179B
CAB39L			FAM180A
CABIN1			FAM183B
CABLES2			FAM188A
CABP1			FAM189A1
CABP2			FAM189A2
CABYR			FAM192A
CACFD1			FAM199X
CACHD1			FAM19A1
CACNA1A			FAM19A4
CACNA1B			FAM19A5
CACNA1C			FAM204A
CACNA1D			FAM208A
CACNA1E			FAM208B
CACNA1F			FAM210B
CACNA1G			FAM213A
CACNA1H			FAM213B
CACNA1I			FAM216B
CACNA1S			FAM222B
CACNA2D1			FAM227A
CACNA2D2			FAM227B
CACNA2D4			FAM228A
CACNB1			FAM229B
CACNB2			FAM26D
CACNB3			FAM26E
CACNB4			FAM46A
CACNG2			FAM46D
CACNG4			FAM50A
CACNG5			FAM53B
CACNG8			FAM53C
CACTIN			FAM57A
CACUL1			FAM63B
CAD			FAM69A
CADM1			FAM71F2
CADM3			FAM73A
CADPS			FAM78A
CADPS2			FAM78B
CALCA			FAM81A
CALCOCO1			FAM83B
CALCOCO2			FAM83D
CALCR			FAM83F
CALCRL			FAM84A
CALHM1			FAM84B
CALHM2			FAM89A
CALHM3			FAM91A1
CALHM5			FAM98A
CALM1			FAM9C
CALM2			FANCD2OS
CALM3			FANCF
CALML4			FAR2
CALML6			FARP1
CALN1			FARSB
CALR			FAS
CALU			FASTKD2
CALY			FAT3
CAMK1			FAXC
CAMK1D			FBLN7
CAMK1G			FBN1
CAMK2A			FBXL12
CAMK2B			FBXL17
CAMK2D			FBXL2
CAMK2G			FBXL20
CAMK4			FBXL4
CAMKK1			FBXO11
CAMKK2			FBXO22
CAMKMT			FBXO28
CAMKV			FBXO3
CAMP			FBXO30
CAMSAP1			FBXO33
CAMSAP2			FBXO38
CAMTA1			FBXO4
CAMTA2			FBXO40
CAND1			FBXO42
CAND2			FBXO45
CANT1			FBXO48
CANX			FBXO8
CAP2			FBXW2
CAPN1			FCGR2B
CAPN12			FCGR3B
CAPN13			FCHO2
CAPN14			FCRL1
CAPN15			FCRL3
CAPN2			FDFT1
CAPN3			FDXACB1
CAPN6			FECH
CAPN7			FEM1A
CAPN8			FEM1B
CAPNS2			FEM1C
CAPRIN2			FEN1
CAPSL			FER
CAPZA1			FERMT2
CAPZA2			FFAR2
CAPZB			FGB
CARD10			FGD4
CARD11			FGD6
CARD14			FGF1
CARD6			FGF11
CARD8			FGF12
CARF			FGF13
CARHSP1			FGF14
CARMIL2			FGF17
CARNMT1			FGF19
CARNS1			FGF7
CARS1			FGFR1OP
CARTPT			FHDC1
CASC3			FHL2
CASD1			FHL5
CASK			FIGN
CASKIN1			FILIP1
CASKIN2			FKBP11
CASP1			FKBP15
CASP2			FKBP1A
CASP3			FKBP5
CASP4			FKBP9
CASP7			FKTN
CASP8			FLG2
CASP8AP2			FLI1
CASP9			FLRT1
CASR			FLRT3
CAST			FLT1
CASTOR2			FLT3LG
CASZ1			FLVCR1
CAT			FMN1
CATSPER2			FMNL3
CATSPER4			FMO2
CATSPERB			FMR1
CATSPERD			FNBP1
CAV1			FNBP1L
CAV2			FNDC3B
CBARP			FNIP1
CBFA2T2			FNIP2
CBFB			FOPNL
CBL			FOSL2
CBLB			FOXA1
CBLC			FOXC1
CBLL1			FOXC2
CBLN2			FOXD1
CBLN3			FOXF1
CBR1			FOXG1
CBS			FOXK1
CBSL			FOXK2
CBWD1			FOXL1
CBX1			FOXN2
CBX3			FOXN3
CBX5			FOXO1
CBX6			FOXP1
CBX7			FOXP2
CBX8			FREM2
CC2D1A			FRG1B
CC2D2A			FRK
CC2D2B			FRMD3
CCAR1			FRMD4B
CCBE1			FRMD5
CCDC106			FRMD6
CCDC107			FRMD7
CCDC113			FRRS1L
CCDC114			FRS2
CCDC116			FRZB
CCDC117			FST
CCDC121			FSTL1
CCDC125			FSTL4
CCDC126			FSTL5
CCDC127			FTH1
CCDC13			FTO
CCDC130			FUBP1
CCDC134			FUCA2
CCDC136			FUS
CCDC137			FUT2
CCDC141			FUT4
CCDC149			FUT8
CCDC15			FUT9
CCDC150			FXN
CCDC151			FXR1
CCDC159			FYB
CCDC163			FZD1
CCDC167			FZD10
CCDC168			FZD2
CCDC169			FZD3
CCDC17			FZD4
CCDC170			G0S2
CCDC173			G2E3
CCDC174			G3BP1
CCDC179			G6PC
CCDC180			G6PC2
CCDC181			GAB2
CCDC182			GABPB2
CCDC184			GABRA2
CCDC185			GABRA3
CCDC186			GABRA4
CCDC187			GABRB1
CCDC189			GABRB2
CCDC191			GABRB3
CCDC192			GABRE
CCDC194			GABRG1
CCDC196			GABRQ
CCDC198			GADD45G
CCDC24			GAGE1
CCDC25			GALNT10
CCDC28B			GALNT15
CCDC3			GALNT4
CCDC30			GALNT7
CCDC32			GALNTL6
CCDC33			GALR1
CCDC34			GALR2
CCDC40			GAN
CCDC42			GAPVD1
CCDC43			GAS7
CCDC47			GATA2
CCDC50			GATA3
CCDC51			GATA5
CCDC54			GATA6
CCDC57			GATAD2B
CCDC59			GATC
CCDC6			GBP4
CCDC60			GBP6
CCDC61			GCC1
CCDC66			GCDH
CCDC68			GCLM
CCDC69			GCM1
CCDC71			GCNT1
CCDC71L			GCNT4
CCDC74A			GCOM1
CCDC74B			GCSAM
CCDC77			GCSAML
CCDC8			GDA
CCDC81			GDAP1
CCDC82			GDAP2
CCDC85C			GDF2
CCDC87			GDF5
CCDC88A			GDF5OS
CCDC88C			GDF6
CCDC89			GDF7
CCDC9			GDI2
CCDC90B			GDNF
CCDC97			GDPGP1
CCHCR1			GEM
CCIN			GFI1
CCK			GFOD1
CCKAR			GFRA1
CCKBR			GFRA2
CCL22			GGA3
CCL24			GHR
CCL3			GHSR
CCL3L3			GIGYF2
CCM2			GIMAP1
CCN2			GIMAP4
CCN3			GIMAP8
CCNB1			GIN1
CCNB1IP1			GINS1
CCNC			GINS3
CCND1			GINS4
CCND3			GIT2
CCNDBP1			GJA3
CCNE1			GJA5
CCNE2			GJB2
CCNF			GJC3
CCNG2			GJD4
CCNH			GK
CCNI			GK5
CCNI2			GLCCI1
CCNJ			GLE1
CCNJL			GLG1
CCNK			GLI3
CCNL2			GLIPR1
CCNP			GLIS3
CCNT1			GLMN
CCNT2			GLP2R
CCNY			GLRA3
CCP110			GLRB
CCPG1			GLRX2
CCR2			GLS
CCR3			GLTSCR1L
CCR5			GLUL
CCR6			GLYAT
CCRL2			GM2A
CCSER1			GMCL1
CCSER2			GMDS
CCT3			GML
CCT5			GMNC
CCT6A			GMPR
CCT6B			GNA11
CCT8			GNA13
CCT8L2			GNAI3
CD109			GNAO1
CD151			GNAQ
CD160			GNE
CD163			GNG11
CD163L1			GNG12
CD177			GNG4
CD180			GNL1
CD19			GNL3L
CD1A			GNPDA1
CD1B			GNPDA2
CD1C			GNRHR
CD1E			GOLGA1
CD2			GOLGA7
CD200			GOLGB1
CD200R1			GOLPH3
CD200R1L			GOSR1
CD207			GP1BA
CD209			GPALPP1
CD226			GPANK1
CD24			GPATCH11
CD247			GPATCH2
CD248			GPATCH8
CD28			GPBP1
CD2AP			GPC1
CD2BP2			GPC3
CD300A			GPC4
CD300H			GPC6
CD300LD			GPCPD1
CD300LF			GPKOW
CD302			GPM6A
CD33			GPM6B
CD34			GPN2
CD36			GPR110
CD37			GPR111
CD38			GPR126
CD3G			GPR135
CD4			GPR137C
CD40			GPR15
CD44			GPR150
CD47			GPR158
CD48			GPR160
CD5			GPR161
CD53			GPR17
CD55			GPR174
CD59			GPR179
CD5L			GPR180
CD69			GPR183
CD72			GPR26
CD74			GPR34
CD79A			GPR61
CD80			GPR78
CD81			GPR83
CD84			GPR85
CD86			GPR88
CD8B			GPRASP2
CD8B2			GPRIN3
CD9			GPS1
CD96			GPSM2
CDADC1			GRAP2
CDAN1			GRAPL
CDC14A			GRB2
CDC14B			GREM2
CDC14C			GRIA1
CDC16			GRID2
CDC20			GRIN2B
CDC20B			GRIN3A
CDC25A			GRK7
CDC25C			GRM5
CDC34			GRM6
CDC37			GRPEL2
CDC37L1			GRWD1
CDC42			GSG1
CDC42BPG			GSG1L
CDC42EP2			GSK3B
CDC42EP3			GSTA1
CDC42EP4			GSTM4
CDC42SE1			GSTO1
CDC42SE2			GTDC1
CDC5L			GTF2A1
CDC6			GTF2H2C
CDC7			GTF2H5
CDC73			GTF3C3
CDCA4			GTF3C4
CDCA5			GTPBP10
CDCA7L			GUCY1A2
CDCA8			GUCY1A3
CDCP1			GULP1
CDH1			GXYLT1
CDH11			GXYLT2
CDH12			GYPA
CDH13			GZF1
CDH16			H2AFJ
CDH18			H2AFV
CDH19			H2BFM
CDH2			H6PD
CDH20			HACE1
CDH22			HAL
CDH23			HAPLN1
CDH26			HARS2
CDH3			HAS2
CDH5			HAUS2
CDH6			HAVCR1
CDH8			HBEGF
CDHR1			HBP1
CDHR2			HBS1L
CDHR4			HCAR2
CDIN1			HCAR3
CDIPT			HCFC2
CDK1			HCG27
CDK10			HCN1
CDK11A			HCN4
CDK11B			HDAC2
CDK12			HDAC4
CDK13			HDGFL1
CDK14			HDGFRP3
CDK15			HDHD1
CDK16			HEATR1
CDK17			HEATR6
CDK19			HEBP2
CDK2			HECA
CDK2AP1			HECTD2
CDK3			HECW1
CDK5			HELZ
CDK5R1			HEPH
CDK5R2			HEPN1
CDK5RAP1			HERC1
CDK5RAP2			HERC3
CDK5RAP3			HERPUD2
CDKAL1			HEXA
CDKL1			HEY2
CDKL2			HEYL
CDKL5			HFE
CDKN1A			HFE2
CDKN2A			HGF
CDKN2C			HHAT
CDNF			HHIP
CDO1			HHLA2
CDON			HIAT1
CDR2			HIC2
CDRT1			HIF1A
CDRT15L2			HIF1AN
CDRT4			HIF3A
CDS2			HINFP
CDSN			HINT1
CDX2			HINT3
CDX4			HIPK1
CDY1			HIPK2
CDY1B			HIPK3
CDYL2			HIST1H2AK
CEACAM1			HIST1H2AM
CEACAM18			HIST1H2BF
CEACAM19			HIST1H2BH
CEACAM3			HIST1H2BK
CEACAM4			HIST1H2BN
CEACAM5			HIST1H3B
CEBPA			HIST1H4K
CEBPB			HIST3H2BB
CEBPZ			HLA-A
CEBPZOS			HLA-DOB
CECR2			HLA-DPB1
CEL			HLCS
CELA1			HMBOX1
CELF1			HMG20A
CELF2			HMGA2
CELF3			HMGB1
CELF5			HMGB2
CELF6			HMGB3
CELSR1			HMGCR
CELSR2			HMGN2
CELSR3			HMGN5
CEMIP			HMGXB4
CEMIP2			HMX2
CENATAC			HN1L
CENPB			HNF4A
CENPBD1			HNRNPA0
CENPC			HNRNPA3
CENPI			HNRNPH2
CENPJ			HNRNPK
CENPM			HNRNPLL
CENPS			HNRNPM
CENPT			HNRNPR
CENPVL1			HNRNPU
CENPVL2			HNRNPUL2
CENPVL3			HOMER1
CEP104			HOOK1
CEP126			HOOK3
CEP128			HOPX
CEP135			HORMAD1
CEP152			HOXA1
CEP164			HOXA4
CEP170			HOXB5
CEP170B			HOXD11
CEP19			HOXD3
CEP192			HOXD4
CEP20			HOXD9
CEP250			HPX
CEP290			HRASLS5
CEP295			HRK
CEP295NL			HS2ST1
CEP350			HS3ST1
CEP41			HS3ST3A1
CEP43			HS3ST5
CEP44			HS6ST2
CEP57			HS6ST3
CEP57L1			HSD11B1
CEP63			HSD17B12
CEP68			HSD17B13
CEP70			HSDL1
CEP72			HSDL2
CEP76			HSF5
CEP78			HSPA12A
CEP83			HSPA13
CEP85			HSPA14
CEP85L			HSPB3
CEP89			HSPE1-MOB4
CEP97			HSPH1
CERCAM			HTR2A
CERKL			HTR4
CERS3			HUS1
CERS4			IBA57
CERS5			IBSP
CERS6			ICA1L
CERT1			ICK
CES1			ICMT
CES2			ICOS
CES3			ICOSLG
CES4A			ID1
CES5A			ID2
CFAP100			IDH3A
CFAP161			IDS
CFAP20			IER2
CFAP206			IER3IP1
CFAP20DC			IFI44L
CFAP221			IFIT1B
CFAP251			IFNA5
CFAP298			IFNAR1
CFAP299			IFNAR2
CFAP410			IFNE
CFAP43			IFNK
CFAP44			IFNLR1
CFAP45			IFRG15
CFAP46			IFT57
CFAP47			IGF1
CFAP52			IGF1R
CFAP53			IGF2
CFAP57			IGF2BP1
CFAP61			IGF2BP3
CFAP65			IGF2R
CFAP69			IGHMBP2
CFAP70			IGSF10
CFAP74			IGSF11
CFAP77			IKBKAP
CFAP91			IKBKG
CFAP92			IKZF1
CFAP97			IKZF2
CFAP97D1			IKZF3
CFAP97D2			IKZF4
CFB			IKZF5
CFC1			IL12RB1
CFC1B			IL12RB2
CFD			IL13RA1
CFH			IL16
CFHR3			IL17A
CFHR5			IL17RA
CFI			IL17RB
CFL2			IL1RAP
CFLAR			IL1RAPL1
CGA			IL2RA
CGAS			IL2RB
CGB1			IL6R
CGB7			IL6ST
CGGBP1			IL9R
CGNL1			ILDR2
CGREF1			IMPA1
CH25H			IMPAD1
CHAC1			IMPG2
CHAC2			INCENP
CHAD			INF2
CHAF1A			ING1
CHAF1B			ING5
CHAMP1			INHBA
CHAT			INO80D
CHCHD3			INPP4A
CHCHD4			INPP4B
CHCHD6			INPP5E
CHCHD7			INSIG1
CHD1			INSM2
CHD1L			INTS6
CHD2			INTS8
CHD4			INTU
CHD5			IP6K1
CHD7			IPCEF1
CHD8			IPMK
CHD9			IPO11
CHDH			IPO9
CHEK1			IPP
CHFR			IQCH
CHGB			IQCK
CHI3L1			IRAK1BP1
CHI3L2			IRAK3
CHIA			IRAK4
CHID1			IREB2
CHKB			IRF2BP2
CHL1			IRF4
CHM			IRS1
CHML			IRS4
CHMP2A			ISOC1
CHMP2B			ISY1
CHMP3			ISYNA1
CHMP4B			ITFG2
CHMP4C			ITGA1
CHMP7			ITGA11
CHN2			ITGA2
CHORDC1			ITGA3
CHP1			ITGA4
CHP2			ITGA6
CHPF			ITGA9
CHPF2			ITGB1
CHPT1			ITGB1BP1
CHRDL1			ITGB3BP
CHRFAM7A			ITGB8
CHRM1			ITK
CHRM2			ITM2B
CHRM3			ITPK1
CHRM4			ITPR1
CHRM5			ITPRIPL2
CHRNA1			IWS1
CHRNA10			JAK1
CHRNA2			JAZF1
CHRNA3			JDP2
CHRNA5			JHDM1D
CHRNA7			JMY
CHRNA9			JOSD1
CHRNB4			JPH1
CHRND			JUN
CHRNG			KAL1
CHST10			KANK4
CHST11			KANSL1L
CHST12			KAT6B
CHST14			KAT7
CHST15			KATNAL1
CHST2			KATNBL1
CHST3			KBTBD11
CHST4			KCMF1
CHST6			KCNA1
CHST8			KCNA2
CHST9			KCNA3
CHSY1			KCNA6
CHTF18			KCNAB1
CHTF8			KCNC1
CHTOP			KCNC2
CHURC1-FNTB			KCNC3
CIAO1			KCND2
CIAO3			KCNE1
CIAPIN1			KCNG1
CIB1			KCNH1
CIBAR2			KCNH5
CIC			KCNH6
CIDEB			KCNIP2
CIDEC			KCNIP4
CIITA			KCNJ10
CILK1			KCNJ13
CILP			KCNJ15
CILP2			KCNJ16
CIPC			KCNJ6
CIR1			KCNK1
CIRBP			KCNK10
CISD2			KCNK12
CISD3			KCNK13
CISH			KCNK2
CIT			KCNK5
CITED1			KCNMB2
CITED2			KCNMB3
CIZ1			KCNMB4
CKAP2			KCNN4
CKAP2L			KCNQ1
CKAP5			KCNQ3
CKMT1A			KCNQ5
CKMT2			KCNT1
CLASP1			KCNT2
CLASP2			KCTD12
[truncated: 10,118 more rows]
